# Supplementary material for: Long non-coding RNA SNHG20 promotes non-small cell lung cancer cell proliferation and migration by epigenetically silencing of P21 expression
Source: Cell Death Dis. 2017 Oct 5;8(10):e3092–. doi: 10.1038/cddis.2017.484 (PMC5682652; doi:10.1038/cddis.2017.484)
Supplement: Supplementary Table 1 [file cddis2017484x1.xlsx]

## Sheet: Sheet1
qPCR primers
GAPDH F	GGGAGCCAAAAGGGTCAT
GAPDH R	GAGTCCTTCCACGATACCAA
SNHG20 F	CCTGTGTGCCTGGAAAGGAAT
SNHG20 R	GGCACAGGAACCACAGAGTAT
P21 F	AAGTCAGTTCCTTGTGGAGCC
P21 R	GGTTCTGACGGACATCCCCA
P15 F	CTAGTGGAGAAGGTGCGACAG
P15 R	CATCATCATGACCTGGATCGC
P16 F	CACCGAATAGTTACGGTCGG
P16 R	GCACGGGTCGGGTGAGAGTG
P27 F	TGCAACCGACGATTCTTCTACTCAA
P27 R	CAAGCAGTGATGTATCTGATAAACAAGG
ChIP-qRT-PCR primers
P21 F	GGTGTCTAGGTGCTCCAGGT
P21 R	GCACTCTCCAGGAGGACACA
siRNA sequence
SNHG20 1#	CCCUGUUUGUACCUCCAUUTT
	AAUGGAGGUACAAACAGGGTT
SNHG20 2#	GGCCCAGAUUGGUACAUUUTT
	AAAUGUACCAAUCUGGGCCTT
SNHG20 3#	CCUCUGCAUGCUUGUCUUUTT
	AAAGACAAGCAUGCAGAGGTT
EZH2	GAGGUUCAGACGAGCUGAUUU
	AUCAGCUCGUCUGAACCUCUU
P21	GUCACUGUCUUGUACCCUUGU
	ACAAGGGUACAAGACAGUGAC
shRNA sequence
sh-SNHG20	CACCGGCCCAGATTGGTACATTTCGAAAAATGTACCAATCTGGGCC
Antibody	Company
P21	Cell Signaling Technology
EZH2	Millipore
SUZ12	Millipore
GAPDH	Proteintech
